# Supplementary material for: Suggested Involvement of PP1/PP2A Activity and De Novo Gene Expression in Anhydrobiotic Survival in a Tardigrade, Hypsibius dujardini, by Chemical Genetic Approach
Source: PLoS One. 2015 Dec 21;10(12):e0144803. doi: 10.1371/journal.pone.0144803 (PMC4686906; doi:10.1371/journal.pone.0144803)
Supplement: S1 Table — The effects of 81 chemicals on anhydrobiotic survival were examined. The 81 chemicals were divided into 20 groups and each group was assayed independently with a separate DMSO-treated control for each group. Tardigrades were treated with chemical solution or 1% DMSO solution (control; blue highlighting) for 5 h prior to the desiccation tolerance assay. After chemical treatment, they were preconditioned at 95% RH for 2 days, followed by dehydration at 10% RH for 2 days, and humidification at 95% RH for 1 day. Recovery was examined at 1 h and 24 h after rehydration. In the list, recovery rates are shown as raw data as well as relative values normalized with that of DMSO-treated control (% of DMSO) in the same group (N = 3 or 4; 10 to 30 tardigrades each). For each group, statistically significant differences compared with the DMSO-treated control were determined using Dunnett’s test (Groups 1–15) or Student’s t-test (Groups 16–20). Pink highlighting indicates five chemicals that exhibited significant inhibitory effects (P<0.01). With regard to the other chemicals that did not exhibit significant inhibitory effects, we cannot exclude the possibility that concentrations used in the screening were not appropriate and/or had insufficient effects on the tardigrade. (XLS) [file pone.0144803.s003.xls]

## Sheet: Table S1
Group ID	Chemical ID	Chemicals	Concentration	N	Number of tardigrades	Recovery rates (%) 1 hour after rehydration		Recovery rates (%) 24 hours after rehydration
						Raw Data	% of DMSO	Raw Data	% of DMSO
1	Control	DMSO	0.01	3	10	76 ± 8	100 ± 11	89 ± 11	100 ± 12
	1	SP600125	100 µM	3	10	87 ± 6	115 ± 8	93 ± 13	104 ± 14
	2	Furafylline	100 µM	3	10	63 ± 21	84 ± 28	90 ± 10	101 ± 11
	3	Lithium Chloride	100 µM	3	10	83 ± 5	110 ± 7	97 ± 6	110 ± 7
2	Control	DMSO	0.01	3	10	87 ± 6	100 ± 7	83 ± 6	100 ± 7
	4	Nocodazole	100 µM	3	10	93 ± 6	107 ± 7	96 ± 6	116 ± 8
	5	MRS 1845	100 µM	3	10	60 ± 17	69 ± 20	80 ± 20	96 ± 24
	6	Propafenone hydrochloride	100 µM	3	10	90 ± 10	104 ± 12	100 ± 0	120 ± 0
3	Control	DMSO	0.01	3	10	93 ± 6	100 ± 6	96 ± 6	100 ± 6
	7	Taxol	100 µM	3	10	83 ± 12	90 ± 12	83 ± 6	87 ± 6
	8	Zonisamide sodium	100 µM	3	10	97 ± 6	104 ± 6	100 ±0	104 ± 0
	9	1400W dihydrochloride	100 µM	3	10	87 ± 6	93 ± 6	87 ± 6	90 ± 6
	10	Acetazolamide	100 µM	3	10	97± 6	104 ± 6	100 ± 0	104 ± 0
4	Control	DMSO	0.01	3	10	71 ± 14	100 ± 1	89 ± 10	100 ± 11
	11	Artemisinin	100 µM	3	10	97 ± 6	135 ± 8	100 ± 0	112 ± 0
	12	Deguelin	100 µM	3	10	73 ± 6	103 ± 8	90 ± 10	101 ± 11
	13	Novobiocin, Na salt	100 µM	3	10	93 ± 12	131 ± 16	100 ± 0	112 ± 0
	14	Sulindac Sulfide	100 µM	3	10	63 ± 40	89 ± 57	63 ± 40	71 ± 45
5	Control	DMSO	0.01	3	10	100 ± 0	100 ± 0	100 ± 0	100 ± 0
	15	K-252a	100 µM	3	10	97 ± 6	97 ± 6	100 ± 0	100 ± 0
	16	5-azacytidine	100 µM	3	10	94 ± 10	94 ± 10	100 ± 0	100 ± 0
	17	CBIQ	100 µM	3	10	83 ± 19	83 ± 19	83 ± 19	83 ± 19
	18	Chelerythrine chloride	100 µM	3	10	79 ± 1	79 ± 1	97 ± 6	97 ± 6
6	Control	DMSO	0.01	3	10	77 ± 12	100 ± 16	83 ± 6	100 ± 7
	19	Me-3,4-dephostatin	100 µM	3	10	97 ± 6	126 ± 8	93 ± 12	112 ± 14
	20	SU 6656	100 µM	3	10	80 ± 17	104 ± 23	90 ± 0	108 ± 0
	21	(-)-Perillic acid	100 µM	3	10	68 ± 21	89 ± 27	75 ± 23	90 ± 27
	22	Phloretin	100 µM	3	10	69 ± 20	89 ± 25	78 ± 19	93 ± 23
	23	SMER28	100 µM	3	10	87 ± 14	113 ± 19	90 ± 17	109 ± 20
7	Control	DMSO	0.01	3	10	82 ± 17	100 ± 21	94 ± 10	100 ± 11
	24	Rottlerin	100 µM	3	10	97 ± 6	118 ± 7	97 ± 6	102 ± 6
	25	Ruthenium red	100 µM	3	10	73 ± 21	89 ± 25	81 ± 1	85 ± 1
	26	SCH-202676 hydrobromide	100 µM	3	10	77 ± 12	93 ± 14	87 ± 15	92 ± 16
	27	SKF 96365	100 µM	3	10	100 ± 0	122 ± 0	97 ± 6	102 ± 6
	28	BIX 01294 trihydrochloride hydrate	100 µM	3	10	90 ± 17	109 ± 21	100 ± 0	106 ± 0
8	Control	DMSO	0.01	3	10	97 ± 6	100 ± 6	92 ± 7	100 ± 8
	29	Cyclosporin A	20 µM	3	10	97 ± 17	93 ± 18	93 ± 12	102 ± 13
	30	Althiazide	20 µM	3	10	81 ± 19	84 ± 19	89 ± 10	97 ± 11
	31	Decamethonium bromide	20 µM	3	10	100 ± 0	103 ± 0	100 ± 0	109 ± 0
	32	L-Buthionine-sulfoximine	100 µM	3	10	92 ± 7	95 ± 7	96 ± 7	104 ± 8
	33	Diltiazem hydrochloride	100 µM	3	10	93 ± 12	97 ± 12	97 ± 6	105 ± 6
9	Control	DMSO	0.01	3	10	83 ± 6	100 ± 13	90 ± 10	100 ± 1
	34	WS-12	100 µM	3	10	88 ± 11	105 ± 14	92 ± 8	102 ± 8
	35	Paxilline	100 µM	3	10	97 ± 6	116 ± 7	97 ± 6	107 ± 6
10	Control	DMSO	0.01	3	10	92 ± 7	100 ± 8	92 ± 7	100 ± 8
	36	Dantrolene sodium	100 µM	3	10	80 ± 16	88 ± 17	84 ± 19	91 ± 21
	37	GW5074	100 µM	3	10	83 ± 19	91 ± 21	92 ± 14	100 ± 16
11	control	DMSO	0.01	4	30	83 ± 11	100 ± 13	87 ± 8	100 ± 9
	38	5-(N,N-Dimethyl)amiloride hydrochloride	100 µM	4	30	72 ± 11	87 ± 13	78 ± 10	90 ± 12
	39	Bromoenol lactone	100 µM	4	30	61 ± 15	73 ± 18	71 ± 5	82 ± 6
	40	Diacylglycerol Kinase Inhibitor II	100 µM	4	30	77 ± 12	92 ± 14	90 ± 12	103 ± 13
	41	Furosemide	100 µM	4	30	64 ± 20	76 ± 24	76 ± 15	88 ± 17
	42	LY-294,002 hydrochloride	100 µM	4	30	80 ± 8	95 ± 9	88 ± 4	102 ± 5
	43	8-Methoxymethyl-3-isobutyl-1-methylxanthine	100 µM	4	30	88 ± 8	106 ± 9	90 ± 5	104 ± 5
	44	MJ33	100 µM	4	30	74 ± 12	88 ± 15	84 ± 7	96 ± 9
	45	NS 2028	100 µM	4	30	74 ± 26	88 ± 31	85 ± 15	97 ± 17
12	control	DMSO	0.01	4	30	80 ± 14	100 ± 18	83 ± 12	100 ± 18
	46	T-0156	100 µM	4	30	71 ± 18	89 ± 22	80 ± 10	97 ± 12
	47	U0126	100 µM	4	30	60 ± 34	75 ± 43	79 ± 21	95 ± 26
	48	Caffeic acid	100 µM	4	30	85 ± 15	107 ± 19	89 ± 11	108 ± 13
	49	J-8, HCl	100 µM	4	30	27 ± 26	34 ± 33	38 ± 31	46 ± 38
	50	SB239063	100 µM	4	30	79 ± 8	99 ± 10	85 ± 6	103 ± 7
	51	CTPB	100 µM	4	30	87 ± 10	109 ± 12	88 ± 9	107 ± 11
	52	Triptolide;PG490	100 µM	4	30	3 ± 3	3 ± 4	13 ± 16	16 ± 20
	53	Evodiamine	100 µM	4	30	90 ± 5	113 ± 6	93 ± 3	113 ± 4
13	control	DMSO	0.01	4	30	89 ± 12	100 ± 13	90 ± 10	100 ± 11
	54	H-89, 2HCl	100 µM	4	30	63 ± 26	71 ± 29	75 ± 27	83 ± 30
	55	3-Bromo-7-nitroindazole	100 µM	4	30	58 ± 12	65 ± 13	65 ± 22	72 ± 24
	56	Benzamil hydrochloride	100 µM	4	30	79 ± 8	88 ± 9	89 ± 9	99 ± 10
	57	Supercinnamaldehyde	100 µM	4	30	64 ± 28	71 ± 31	78 ± 20	87 ± 22
	58	9-cyclopentyladenine	100 µM	4	30	77 ± 16	86 ± 17	90 ± 13	99 ± 15
	59	Y-27632 dihydrochloride	100 µM	4	30	83 ± 9	93 ± 10	89 ± 6	78 ± 42
	60	MNS	100 µM	4	30	50 ± 20	56 ± 23	58 ± 18	64 ± 20
	61	PD 98,059	100 µM	4	30	89 ± 4	100 ± 5	97 ± 4	107 ± 4
14	control	DMSO	0.01	4	30	73 ± 6	100 ± 8	81 ± 7	100 ± 9
	62	Rutaecarpine	100 µM	4	30	57 ± 27	78 ± 37	67 ± 21	83 ± 26
	63	Thio-NADP sodium	100 µM	4	30	53 ± 25	73 ± 35	74 ± 21	92 ± 26
	64	Thapsigargin	100 µM	4	30	72 ± 20	99 ± 28	82 ± 17	101 ± 22
	65	Farnesylthiosalicylic acid	100 µM	4	30	64 ± 20	87 ± 28	84 ± 19	92 ± 23
	66	AGGC	100 µM	4	30	69 ± 14	95 ± 20	79 ± 12	98 ± 14
	67	Aurantimycin A	100 µM	4	30	49 ± 33	67 ± 46	65 ± 27	80 ± 34
	68	ML 141	100 µM	4	30	65 ± 21	88 ± 29	79 ± 6	99 ± 7
	69	Rac1 Inhibitor W56	100 µM	4	30	84 ± 7	115 ± 10	91 ± 5	113 ± 6
15	control	DMSO	0.01	4	30	77 ± 12	100 ± 16	85 ± 7	100 ± 8
	70	PF-573228	100 µM	4	30	66 ± 19	85 ± 25	84 ± 9	98 ± 10
	71	Astaxanthin	20 µM	4	30	71 ± 12	93 ± 24	81 ± 5	95 ± 6
	72	Procaine hydrochloride	20 µM	4	30	77 ± 19	100 ± 24	85 ± 15	100 ± 18
	73	Epicatechin-(-)	20 µM	4	30	81 ± 12	106 ± 15	86 ± 10	101 ± 12
	74	Niflumic acid	50 µM	4	30	49 ± 34	64 ± 45	60 ± 39	68 ± 47
	75	D-609 potassium	50 µM	4	30	61 ± 26	79 ± 33	58 ± 32	69 ± 39
	76	BAY 11-7082	50 µM	4	30	45 ± 30	59 ± 39	59 ± 25	66 ± 30
16	control	DMSO	0.01	4	30	74 ± 22	100 ± 30	74 ± 24	100 ± 32
	77	Cantharidic Acid	5 µM	4	30	10 ± 7	14 ± 10	12 ± 10	16 ± 13
17	control	DMSO	0.01	4	30	75 ± 14	100 ± 19	83 ± 8	100 ± 10
	78	2-APB	10 µM	4	30	16 ± 17	21 ± 23	70 ± 22	84 ± 26
18	Control	DMSO	0.01	3	10	73 ± 17	100 ± 23	75 ± 13	100 ± 17
	79	4-Aminopyridine	100 µM	3	10	83 ± 6	114 ± 8	80 ± 10	107 ± 13
19	Control	DMSO	0.01	3	10	90 ± 10	100 ± 1	93 ± 6	100 ± 6
	80	ML-9	100 µM	3	10	90 ± 10	100 ± 11	97 ± 6	104 ± 6
20	Control	DMSO	0.01	3	10	77 ± 25	100 ± 1	90 ± 10	100 ± 1
	81	Trichostatin A	100 µM	3	10	69 ± 12	89 ± 16	72 ± 7	80 ± 8
